# Supplementary material for: Genetic diversity and relationships of Chinese donkeys using microsatellite markers
Source: Arch Anim Breed. 2019 Apr 15;62(1):181–7. doi: 10.5194/aab-62-181-2019 (PMC6853031; doi:10.5194/aab-62-181-2019)
Supplement: The supplement related to this article is available online at: https://doi.org/10.5194/aab-62-181-2019-supplement. [file aab-62-181-supplement.zip › Supplement/Supplemental Files.xlsx]

## Sheet: ,1
	Table S1 Details of primers of 25 microsatellite loci
	Locus	Chr	Primer sequences（5’→3’）	Tm (℃)	Forward Label	Allele size range (bp)
	HTG7	4	F: CCTGAAGCAGAACATCCCTCCTTG	68	FAM	124-170
			R: ATAAAGTGTCTGGGCAGAGCTGCT
	HTG6	15	F: CCTGCTTGGAGGCTGTGATAAGAT	60	FAM	90-92
			R: GTTCACTGAATGTCAAATTCTGCT
	HMS7	1	F: CAGGAAACTCATGTTGATACCATC	62	FAM	150-179
			R: TGTTGTTGAAACATACCTTGACTGT
	HMS3	9	F: CCAACTCTTTGTCACATAACAAGA	55	FAM	149-173
			R: CCAACTCTTTGTCACATAACAAGA
	HMS2	10	F: ACGGTGGCAACTGCCAAGGAAG	59	FAM	192-266
			R: CTTGCAGTCGAATGTGTATTAAATG
	AHT4	24	F: AACCGCCTGAGCAAGGAAGT	60	FAM	122-235
			R: GCTCCCAGAGAGTTTACCCT
	COR071	26	F: CTTGGGCTACAACAGGGAATA	61	FAM	103-210
			R: CTGCTATTTCAAACACTTGGA
	HMS6	4	F: CAAGCTGCCAGTATTCAACCATTG	61	FAM	152-168
			R: CTCCATCTTGTGAAGTGTAACTCA
	UM011	20	F:TGAAAGTAGAAAGGGATGTGG	56	FAM	150-203
			R:TCTCAGAGCAGAAGTCCCTG
	NVHEQ18	10	F:TCAGCGACAATCTTCCTCATACA	56	FAM	206-338
			R:ATTCACACCTCCCCCAGAAAT
	HTG9	4	F:TGTGGGAAGAGTGTCAATAGCTGT	58	FAM	110-156
			R:AGGCATCTGGTTTGCTGCAATTTC
	HTG15	—	F:TCTTGATGGCAGAGCCAGGATTTG	60	FAM	118-149
			R:AATGTCACCATGCGGCACATGACT
	ASB41	1	F:AAAGTTCACTTAGTCCTTGG	54	FAM	119-180
			R:CCACCTGTTTGCACTTGC
	AHT21	1	F:TCCAAGTTGCTGAATGGATC	55	FAM	133-233
			R:ACGGCCTGATTCTCTCTTTG
	LEX003	—	F:ACATCTAACCAGTGCTGAGACT	56	FAM	152-223
			R:AAGAACTAGAACCTACAACTAGG
	UCDEQ505	—	F:ATCACTCTCTTGTTGAGATAAC	52	FAM	120-227
			R:GGGATTTCCTTCTTTCTC
	COR082	29	F:GCTTTTGTTTCTCAATCCTAGC	52	FAM	158-229
			R:TGAAGTCAAATCCCTGCTTC
	COR058	12	F:GGGAAGGACGATGAGTGAC	56	FAM	167-298
			R:CACCAGGCTAAGTAGCCAAAG
	SGCV28	7	F:CTGTGGCAGCTGTCATCTTGG	61	FAM	148-169
			R:CCCAATTCCAGCCCAGCTTGC
	COR022	22	F:AAGACGTGATGGGAAATCAA	51	FAM	151-257
			R:AGAAAGTTTTCAAATGTGCCA
	HMS45	27	F:TGTTACAGGTATTGGTAAACTGTGC	53	FAM	164-188
			R:GGAACAAGAAGAAATCACTAATGTC
	ASB23	3	F:GAGGTTTGTAATTGGAATG	50	FAM	159-171
			R:GAGAAGTCATTTTTAACACCT
	COR018	25	F:AGTCTGGCAATATTGAGGATGT	54	FAM	168-277
			R:AGCAGCTACCCTTTGAATACTG
	UCDEQ425	28	F:AGCTGCCTCGTTAATTCA	52	FAM	151-263
			R:CTCATGTCCGCTTGTCTC
	ASB02	15	F:CCTTCCGTAGTTTAAGCTTCTG	53	FAM	153-163
			R:CACAACTGAGTTCTCTGATAGG

## Sheet: 2
	Table S2 Basic genetic parameters and F-statistics for the 12 Chinese donkey breeds at 25 microsatellite loci.
	Locus	AT	PIC	Fis	Fit	Fst
	HTG7	15	0.8525	0.0803	0.1435	0.0687
	HTG6	3	0.223	0.9747	0.9791	0.1741
	HMS7	8	0.5472	0.4546	0.5844	0.238
	HMS3	14	0.8126	0.1637	0.2918	0.1531
	HMS2	17	0.867	0.1852	0.2632	0.0957
	AHT4	20	0.7823	0.0716	0.1072	0.0384
	COR071	13	0.7296	0.0858	0.1191	0.0365
	HMS6	7	0.529	0.0682	0.1386	0.0755
	UM011	11	0.8332	0.0834	0.1241	0.0444
	NVHEQ18	13	0.7859	0.1652	0.2623	0.1163
	HTG9	6	0.6998	0.1139	0.1402	0.0297
	HTG15	6	0.6418	0.0274	0.0482	0.0214
	ASB41	10	0.7981	0.0196	0.0466	0.0276
	AHT21	12	0.7983	0.0014	0.0331	0.0317
	LEX003	17	0.8575	0.2843	0.3337	0.069
	UCDEQ505	14	0.7459	0.0675	0.1029	0.038
	COR082	13	0.7025	0.3296	0.3698	0.0601
	COR058	9	0.7244	0.0429	0.061	0.019
	SGCV28	6	0.4656	0.1489	0.1808	0.0375
	COR022	3	0.1489	0.9853	0.9857	0.0291
	HMS45	4	0.4301	0.0681	0.1097	0.0447
	ASB23	7	0.7408	-0.0085	0.0206	0.0289
	COR018	14	0.8171	0.0105	0.0476	0.0376
	UCDEQ425	15	0.6864	0.0624	0.081	0.0199
	ASB02	5	0.3302	0.0278	0.0418	0.0145
	Total	262	0.66	0.1257	0.1781	0.0599
	At = total number of alleles per locus; PIC = polymorphic information content; Fis = fixation indices of subpopulation; Fit = fixation indices of total population; Fst = fixation index resulting from comparing subpopulations to the total population.

## Sheet: 3
	Table S3 The P value of every population and every locus in Hardy-Weinberg test
	loci	P value
		DZ	GZ	LZ	GS	JM	KL	QH	QY	TH	BY	XIJ	XJ
	HTG7	0.3875	0.0643	0.0002	0	0.1402	0.5728	0	0.0135	0.0668	0.3246	0.4713	0.1866
	HTG6	0	0	0	0	0	0.0055	0	0	0	0.0476	0	0
	HMS7	0.0376	0	0	0.0011	0	0	0	0.0765	0	1	0.0588	0
	HMS3	0.1256	0.1911	0	0.0097	0	0.0774	0	0.0001	0	0.8412	0.0059	0.0132
	HMS2	0.7097	0.1214	0.0001	0.2657	0	0	0	0	0	0.0118	0.0016	0
	AHT4	0.4334	0.0426	0	0	0	0.0831	0.1171	0.0041	0.1424	0.9469	0.7707	0.0003
	COR071	0.6013	0.1123	0.7824	0.0223	0.0001	0.2083	0	0.0068	0.2315	0.4697	0.2455	0.2452
	HMS6	1	0.0375	0	0.0038	0.0029	0.0113	0.0314	0.3916	0.0174	0.6034	0.1208	0.8933
	UM011	0.0001	0.0004	0	0	0.4836	0.4131	0.0887	0.003	0.7338	0.4155	0.8651	0.2106
	NVHEQ18	0.0005	0.0084	0.0197	0	0.0009	0.0031	0	0	0.0272	0.0011	0.1793	0.4288
	HTG9	0.5301	0.5496	0.0015	0.0047	0.0002	0.2558	0.0005	0.6044	0.0075	0.1452	0.7347	0.0105
	HTG15	0.2632	0.255	0.1358	0.0054	0.0018	0.9386	0.0001	0.2386	0.1029	0.1639	0.9391	0.3414
	ASB41	0.1755	0.0287	0.0103	0.0208	0.6889	0.0003	0.0104	0.1012	0.0114	0.2031	0.1381	0.2726
	AHT21	0.4643	0.2934	0.523	0.5971	0.0072	0.2317	0.1003	0.5473	0.6393	0.7529	0.0126	0.2018
	LEX003	0.0072	0.0068	0	0	0	0	0	0	0.3385	0	0.0001	0
	UCDEQ505	0	0.288	0.4897	0.0203	0.4691	0.4033	0.2069	0.0073	0.0035	0.2692	0.064	0.9112
	COR082	0	0	0.0002	0	0	0	0	0	0	0.011	0	0.0001
	COR058	0.7431	0.2742	0.0105	0.0127	0.1169	0.3018	0.0821	0.7333	0.329	0.2617	0.262	0.6685
	SGCV28	0.1151	0.1577	0.0094	0.4309	0.1346	0.089	0	0	0.1087	0.0052	0.0752	0.024
	COR022	0	0	0	0.001	0	0	0	0	0.0137	0.0008	0.0169	0.0196
	HMS45	0.8871	0.0818	0.0776	0.2961	1	0.0552	0.4023	0.0219	0.4384	0.6446	1	0.1644
	ASB23	0.1485	0.0697	0.2751	0.0273	0.6734	0.3442	0.0305	0.3047	0.4045	0.8585	0.0104	0.1242
	COR018	0.5409	0.0002	0.4387	0.0083	0.3878	0.0368	0.0079	0	0.0636	0.9457	0.1467	0.0119
	UCDEQ425	0.8618	0.0227	0.1794	0.1716	0.0046	0.0004	0	0	0.2376	0.0248	0.0078	0.0687
	ASB02	1	1	0.2373	0.6145	0.7511	0.0002	0.7546	0.0291	0.7119	1	0.3367	0.0242

## Sheet: 4
	Table S4 Weighted DR distances among 12 Chinese donkey breeds.
	Breeds	DZ	GZ	LZ	GS	JM	KL	QH	QY	TH	BY	XIJ	XJ
	DZ
	GZ	0.213828
	LZ	0.185095	0.173973
	GS	0.169161	0.256747	0.200619
	JM	0.159528	0.188248	0.148074	0.167307
	KL	0.163619	0.138825	0.12493	0.200547	0.129375
	QH	0.160508	0.184477	0.154274	0.197687	0.133053	0.114538
	QY	0.14963	0.203739	0.172626	0.186531	0.156278	0.146059	0.138454
	TH	0.177201	0.227009	0.207177	0.202737	0.180982	0.189285	0.197819	0.170026
	BY	0.131318	0.216474	0.186586	0.170587	0.152569	0.154945	0.146194	0.143993	0.171951
	XIJ	0.218417	0.228804	0.175857	0.229301	0.195716	0.174325	0.195843	0.189416	0.193301	0.207801
	XJ	0.203381	0.187295	0.172278	0.21307	0.168217	0.159755	0.183239	0.173574	0.159407	0.19822	0.178485
